# Supplementary material for: A DFT Study of Band-Gap Tuning in 2D Black Phosphorus via Li+, Na+, Mg2+, and Ca2+ Ions
Source: Int J Mol Sci. 2024 Nov 4;25(21):11841. doi: 10.3390/ijms252111841 (PMC11545926; doi:10.3390/ijms252111841)
Supplement: Supplementary file 1 [file ijms-25-11841-s001.zip]

Archive with 1 entries (1 files):
- ijms-3295616-supplementary.pdf
